# Supplementary material for: Fluoride And Caring for Children’s Teeth (FACCT): Clinical Fieldwork Protocol
Source: HRB Open Res. 2018 Feb 28;1:4. [Version 1] doi: 10.12688/hrbopenres.12799.1 (PMC6973526; doi:10.12688/hrbopenres.12799.1)
Supplement: Supplementary file 1 [file hrbopenres-1-13859-s0000.tgz]

Archive with 1 entries (1 files):
- b9ccc048-607a-4e26-b5ce-3eb227d5daf2.7z
